# Supplementary material for: Adding highly variable genes to spatially variable genes can improve cell type clustering performance in spatial transcriptomics data
Source: Bioinform Adv. 2025 Nov 20;6(1):vbaf285. doi: 10.1093/bioadv/vbaf285 (PMC12809558; doi:10.1093/bioadv/vbaf285)
Supplement: vbaf285_Supplementary_Data [file vbaf285_supplementary_data.zip]

Archive with 1 entries (1 files):
- Supplementary Materials final.docx
